# Supplementary material for: Integrative Machine Learning of Glioma and Coronary Artery Disease Reveals Key Tumour Immunological Links
Source: J Cell Mol Med. 2025 Jan 27;29(2):e70377. doi: 10.1111/jcmm.70377 (PMC11770474; doi:10.1111/jcmm.70377)
Supplement: Supplementary file 1 — Table S1. Results of SMR analyses. [file JCMM-29-e70377-s001.xlsx]

## Sheet: Brain
probeID	ProbeChr	Gene	Probe_bp	topSNP	topSNP_chr	topSNP_bp	A1	A2	Freq	b_GWAS	se_GWAS	p_GWAS	b_eQTL	se_eQTL	p_eQTL	b_SMR	se_SMR	p_SMR	p_HEIDI	nsnp_HEIDI	tissue	FDR
ENSG00000156171	1	DRAM2	111659955	rs7525669	1	111544275	T	G	0.55666	-0.5288	0.15	0.000421697	-0.470519	0.0639842	1.92824e-13	1.12387	0.353537	0.00147827	NA	NA	Brain_Cerebellar_Hemisphere	0.00215532
ENSG00000135862	1	LAMC1	182992595	rs10911262	1	183114956	G	A	0.555666	-0.5406	0.151	0.000343202	-0.482893	0.0706192	8.03149e-12	1.1195	0.352965	0.00151543	NA	NA	Brain_Cerebellar_Hemisphere	0.00215532
ENSG00000164849	7	GPR146	1084212	rs12701970	7	1121958	C	T	0.600398	-0.5611	0.157	0.000351998	-0.617146	0.0907712	1.05409e-11	0.909185	0.287402	0.00155907	NA	NA	Brain_Cerebellar_Hemisphere	0.00215532
ENSG00000229043	7	AC091729.9	1200010	rs4724424	7	1154206	C	T	0.610338	-0.5695	0.1579	0.000311301	-1.12547	0.0976057	9.22956e-31	0.506011	0.147	0.000576894	NA	NA	Brain_Cerebellar_Hemisphere	0.00198142
ENSG00000111077	12	TENC1	53440753	rs12368925	12	53439139	A	T	0.637177	-0.5487	0.1533	0.000343898	0.768	0.0669622	1.88496e-30	-0.714453	0.209104	0.000633758	0.0142492	5	Brain_Cerebellar_Hemisphere	0.00198142
ENSG00000198542	13	ITGBL1	102104966	rs72657124	13	102126828	G	C	0.394632	-0.5384	0.1513	0.000373302	-0.616144	0.0931824	3.78554e-11	0.873822	0.278861	0.00172715	NA	NA	Brain_Cerebellar_Hemisphere	0.00215532
ENSG00000167981	16	ZNF597	3486104	rs57077984	16	3491490	A	C	0.214712	0.6914	0.1923	0.000324198	0.458455	0.0832128	3.60004e-08	1.50811	0.500869	0.00260402	NA	NA	Brain_Cerebellar_Hemisphere	0.00261856
ENSG00000270020	16	RP11-463O9.9	86553989	rs9936217	16	86557645	G	C	0.719682	-0.6856	0.1858	0.000224399	-0.663125	0.0797234	8.95959e-17	1.03389	0.306522	0.000743593	0.503176	4	Brain_Cerebellar_Hemisphere	0.00198142
ENSG00000141068	17	KSR1	25783670	rs188914	17	25683677	C	A	0.686879	-0.6054	0.164	0.000222998	-0.530172	0.0599647	9.45245e-19	1.14189	0.335213	0.000658084	NA	NA	Brain_Cerebellar_Hemisphere	0.00198142
ENSG00000157637	17	SLC38A10	79218800	rs2271089	17	79210707	A	G	0.387674	-0.5651	0.1553	0.0002733	0.384365	0.0657278	4.98032e-09	-1.47022	0.475877	0.00200501	NA	NA	Brain_Cerebellar_Hemisphere	0.00217209
ENSG00000156171	1	DRAM2	111659955	rs7525669	1	111544275	T	G	0.55666	-0.5288	0.15	0.000421697	-0.44506	0.0645499	5.39317e-12	1.18815	0.378533	0.0016962	NA	NA	Brain_Cerebellum	0.00215532
ENSG00000232450	1	RP4-730K3.3	114241506	rs6704054	1	114216831	C	T	0.467197	0.6164	0.1555	7.37802e-05	-0.485502	0.0619436	4.58494e-15	-1.26961	0.35892	0.000404207	NA	NA	Brain_Cerebellum	0.00198142
ENSG00000135862	1	LAMC1	182992595	rs10911262	1	183114956	G	A	0.555666	-0.5406	0.151	0.000343202	-0.711414	0.0717441	3.54715e-23	0.759895	0.225664	0.000758868	NA	NA	Brain_Cerebellum	0.00198142
ENSG00000113643	5	RARS	167913450	rs4976561	5	167958419	G	C	0.345924	-0.554	0.1517	0.000260898	-0.265015	0.0441724	1.9785e-09	2.09045	0.670128	0.00181172	NA	NA	Brain_Cerebellum	0.00215532
ENSG00000188573	5	FBLL1	167956121	rs4976561	5	167958419	G	C	0.345924	-0.554	0.1517	0.000260898	0.263475	0.0468834	1.9118e-08	-2.10267	0.686657	0.00219731	NA	NA	Brain_Cerebellum	0.00231609
ENSG00000146221	6	TCTE1	44246480	rs1044690	6	44245241	C	G	0.237575	0.6338	0.1745	0.000280298	0.488671	0.0637193	1.73187e-14	1.29699	0.395114	0.00102867	0.147108	3	Brain_Cerebellum	0.00211148
ENSG00000164849	7	GPR146	1084212	rs12701970	7	1121958	C	T	0.600398	-0.5611	0.157	0.000351998	-0.53636	0.0824342	7.69119e-11	1.04613	0.333964	0.00173354	NA	NA	Brain_Cerebellum	0.00215532
ENSG00000229043	7	AC091729.9	1200010	rs4724424	7	1154206	C	T	0.610338	-0.5695	0.1579	0.000311301	-1.10261	0.0863209	2.30903e-37	0.516502	0.148805	0.000518527	NA	NA	Brain_Cerebellum	0.00198142
ENSG00000111077	12	TENC1	53440753	rs12368925	12	53439139	A	T	0.637177	-0.5487	0.1533	0.000343898	0.818642	0.0535097	7.77215e-53	-0.670256	0.192318	0.000491866	0.0333775	5	Brain_Cerebellum	0.00198142
ENSG00000270020	16	RP11-463O9.9	86553989	rs9936217	16	86557645	G	C	0.719682	-0.6856	0.1858	0.000224399	-0.860619	0.0928104	1.81196e-20	0.796636	0.232357	0.000606912	0.307754	3	Brain_Cerebellum	0.00198142
ENSG00000141068	17	KSR1	25783670	rs188914	17	25683677	C	A	0.686879	-0.6054	0.164	0.000222998	-0.560953	0.0698712	9.87615e-16	1.07923	0.321784	0.000796776	NA	NA	Brain_Cerebellum	0.00198142
ENSG00000157637	17	SLC38A10	79218800	rs11655759	17	79205736	A	G	0.385686	-0.566	0.1552	0.000266299	0.364949	0.0619986	3.94678e-09	-1.5509	0.500267	0.00193426	NA	NA	Brain_Cerebellum	0.00215532
ENSG00000213996	19	TM6SF2	19375173	rs6511036	19	19582651	G	A	0.151093	0.7608	0.2127	0.0003474	0.642074	0.0967624	3.23238e-11	1.18491	0.376334	0.00164075	0.297656	3	Brain_Cerebellum	0.00215532
ENSG00000156171	1	DRAM2	111659955	rs7525669	1	111544275	T	G	0.55666	-0.5288	0.15	0.000421697	-0.379382	0.0580728	6.45201e-11	1.39385	0.449274	0.00191933	NA	NA	Brain_Cortex	0.00215532
ENSG00000163002	2	NUP35	183982241	rs7597557	2	184038754	A	G	0.0974155	0.7551	0.2154	0.0004548	-0.623699	0.106308	4.4404e-09	-1.21068	0.402314	0.00261856	NA	NA	Brain_Cortex	0.00261856
ENSG00000229043	7	AC091729.9	1200010	rs4724424	7	1154206	C	T	0.610338	-0.5695	0.1579	0.000311301	-0.948326	0.0880621	4.83074e-27	0.600532	0.175594	0.000626221	NA	NA	Brain_Cortex	0.00198142
ENSG00000183346	10	C10orf107	63422719	rs73285824	10	63366163	G	A	0.0775348	0.9054	0.2592	0.000477101	0.975436	0.124964	5.91547e-15	0.9282	0.291121	0.00143077	NA	NA	Brain_Cortex	0.00215532
ENSG00000111077	12	TENC1	53440753	rs12368925	12	53439139	A	T	0.637177	-0.5487	0.1533	0.000343898	0.257823	0.0304769	2.68225e-17	-2.1282	0.645624	0.00097949	0.0159509	5	Brain_Cortex	0.00211148
ENSG00000270020	16	RP11-463O9.9	86553989	rs9936217	16	86557645	G	C	0.719682	-0.6856	0.1858	0.000224399	-0.848681	0.0940568	1.82894e-19	0.807842	0.236527	0.000636823	0.257714	3	Brain_Cortex	0.00198142
ENSG00000156171	1	DRAM2	111659955	rs7525669	1	111544275	T	G	0.55666	-0.5288	0.15	0.000421697	-0.354256	0.0519305	8.99449e-12	1.49271	0.476621	0.00173706	NA	NA	Brain_Frontal_Cortex_BA9	0.00215532
ENSG00000229043	7	AC091729.9	1200010	rs4724424	7	1154206	C	T	0.610338	-0.5695	0.1579	0.000311301	-1.00495	0.0890687	1.59462e-29	0.566695	0.164955	0.000591556	NA	NA	Brain_Frontal_Cortex_BA9	0.00198142
ENSG00000183346	10	C10orf107	63422719	rs73285824	10	63366163	G	A	0.0775348	0.9054	0.2592	0.000477101	0.947257	0.126219	6.14955e-14	0.955812	0.301819	0.00154107	NA	NA	Brain_Frontal_Cortex_BA9	0.00215532
ENSG00000189129	10	PLAC9	81891438	rs61859978	10	81886241	A	C	0.16998	0.8481	0.2313	0.000245301	-0.585761	0.092251	2.15818e-10	-1.44786	0.455979	0.00149695	NA	NA	Brain_Frontal_Cortex_BA9	0.00215532
ENSG00000111077	12	TENC1	53440753	rs6580927	12	53450000	T	C	0.349901	0.6508	0.1584	3.98703e-05	-0.280922	0.0424795	3.76316e-11	-2.31666	0.663818	0.000483204	0.299121	5	Brain_Frontal_Cortex_BA9	0.00198142
ENSG00000270020	16	RP11-463O9.9	86553989	rs9936217	16	86557645	G	C	0.719682	-0.6856	0.1858	0.000224399	-0.77045	0.0994284	9.27704e-15	0.88987	0.267105	0.000863697	0.64145	3	Brain_Frontal_Cortex_BA9	0.00198142
ENSG00000229043	7	AC091729.9	1200010	rs4724424	7	1154206	C	T	0.610338	-0.5695	0.1579	0.000311301	-1.02507	0.0985249	2.37299e-25	0.555572	0.163031	0.000654985	NA	NA	Brain_Hypothalamus	0.00198142
ENSG00000183346	10	C10orf107	63422719	rs2393831	10	63466754	G	A	0.218688	0.6499	0.1723	0.000161599	0.40801	0.0631966	1.07363e-10	1.59285	0.489082	0.00112666	NA	NA	Brain_Hypothalamus	0.00215532
ENSG00000111077	12	TENC1	53440753	rs12368925	12	53439139	A	T	0.637177	-0.5487	0.1533	0.000343898	0.237452	0.0382785	5.53031e-10	-2.31078	0.745365	0.00193388	0.0828914	4	Brain_Hypothalamus	0.00215532
ENSG00000270020	16	RP11-463O9.9	86553989	rs9926723	16	86560945	A	C	0.720676	-0.6846	0.1856	0.0002249	-0.818981	0.10299	1.83509e-15	0.835917	0.249816	0.000819499	0.983964	3	Brain_Hypothalamus	0.00198142
ENSG00000229043	7	AC091729.9	1200010	rs4724424	7	1154206	C	T	0.610338	-0.5695	0.1579	0.000311301	-1.10171	0.127707	6.30459e-18	0.516924	0.155344	0.000875964	NA	NA	Brain_Amygdala	0.00184848
ENSG00000111077	12	TENC1	53440753	rs6580927	12	53450000	T	C	0.349901	0.6508	0.1584	3.98703e-05	-0.389344	0.0525648	1.29249e-13	-1.67153	0.465236	0.000327064	0.150579	5	Brain_Amygdala	0.00184848
ENSG00000270020	16	RP11-463O9.9	86553989	rs9936217	16	86557645	G	C	0.719682	-0.6856	0.1858	0.000224399	-0.917703	0.11265	3.74577e-16	0.747083	0.222263	0.00077589	0.839401	4	Brain_Amygdala	0.00184848
ENSG00000229043	7	AC091729.9	1200010	rs4724424	7	1154206	C	T	0.610338	-0.5695	0.1579	0.000311301	-1.09613	0.100059	6.29654e-28	0.519555	0.151659	0.00061295	NA	NA	Brain_Anterior_cingulate_cortex_BA24	0.00184848
ENSG00000189129	10	PLAC9	81891438	rs61859978	10	81886241	A	C	0.16998	0.8481	0.2313	0.000245301	-0.764975	0.114771	2.64249e-11	-1.10866	0.345095	0.00131525	NA	NA	Brain_Anterior_cingulate_cortex_BA24	0.00209237
ENSG00000270020	16	RP11-463O9.9	86553989	rs9936217	16	86557645	G	C	0.719682	-0.6856	0.1858	0.000224399	-0.846728	0.118128	7.6153e-13	0.809705	0.246802	0.00103519	0.342874	3	Brain_Anterior_cingulate_cortex_BA24	0.00184848
ENSG00000229043	7	AC091729.9	1200010	rs4724424	7	1154206	C	T	0.610338	-0.5695	0.1579	0.000311301	-1.15711	0.0948251	3.01166e-34	0.492174	0.142297	0.000542601	NA	NA	Brain_Caudate_basal_ganglia	0.00184848
ENSG00000183346	10	C10orf107	63422719	rs73285824	10	63366163	G	A	0.0775348	0.9054	0.2592	0.000477101	0.443561	0.0786874	1.73038e-08	2.04121	0.68746	0.00298575	NA	NA	Brain_Caudate_basal_ganglia	0.00298575
ENSG00000111077	12	TENC1	53440753	rs12368925	12	53439139	A	T	0.637177	-0.5487	0.1533	0.000343898	0.269898	0.0336543	1.05995e-15	-2.03299	0.621995	0.00108118	0.0266484	5	Brain_Caudate_basal_ganglia	0.00184848
ENSG00000270020	16	RP11-463O9.9	86553989	rs9936217	16	86557645	G	C	0.719682	-0.6856	0.1858	0.000224399	-0.801777	0.0969117	1.30328e-16	0.855101	0.25374	0.000751709	0.793639	3	Brain_Caudate_basal_ganglia	0.00184848
ENSG00000156171	1	DRAM2	111659955	rs7525669	1	111544275	T	G	0.55666	-0.5288	0.15	0.000421697	-0.470519	0.0639842	1.92824e-13	1.12387	0.353537	0.00147827	NA	NA	Brain_Cerebellar_Hemisphere	0.00209237
ENSG00000135862	1	LAMC1	182992595	rs10911262	1	183114956	G	A	0.555666	-0.5406	0.151	0.000343202	-0.482893	0.0706192	8.03149e-12	1.1195	0.352965	0.00151543	NA	NA	Brain_Cerebellar_Hemisphere	0.00209237
ENSG00000164849	7	GPR146	1084212	rs12701970	7	1121958	C	T	0.600398	-0.5611	0.157	0.000351998	-0.617146	0.0907712	1.05409e-11	0.909185	0.287402	0.00155907	NA	NA	Brain_Cerebellar_Hemisphere	0.00209237
ENSG00000229043	7	AC091729.9	1200010	rs4724424	7	1154206	C	T	0.610338	-0.5695	0.1579	0.000311301	-1.12547	0.0976057	9.22956e-31	0.506011	0.147	0.000576894	NA	NA	Brain_Cerebellar_Hemisphere	0.00184848
ENSG00000111077	12	TENC1	53440753	rs12368925	12	53439139	A	T	0.637177	-0.5487	0.1533	0.000343898	0.768	0.0669622	1.88496e-30	-0.714453	0.209104	0.000633758	0.0142492	5	Brain_Cerebellar_Hemisphere	0.00184848
ENSG00000198542	13	ITGBL1	102104966	rs72657124	13	102126828	G	C	0.394632	-0.5384	0.1513	0.000373302	-0.616144	0.0931824	3.78554e-11	0.873822	0.278861	0.00172715	NA	NA	Brain_Cerebellar_Hemisphere	0.00209237
ENSG00000167981	16	ZNF597	3486104	rs57077984	16	3491490	A	C	0.214712	0.6914	0.1923	0.000324198	0.458455	0.0832128	3.60004e-08	1.50811	0.500869	0.00260402	NA	NA	Brain_Cerebellar_Hemisphere	0.00266892
ENSG00000270020	16	RP11-463O9.9	86553989	rs9936217	16	86557645	G	C	0.719682	-0.6856	0.1858	0.000224399	-0.663125	0.0797234	8.95959e-17	1.03389	0.306522	0.000743593	0.503176	4	Brain_Cerebellar_Hemisphere	0.00184848
ENSG00000141068	17	KSR1	25783670	rs188914	17	25683677	C	A	0.686879	-0.6054	0.164	0.000222998	-0.530172	0.0599647	9.45245e-19	1.14189	0.335213	0.000658084	NA	NA	Brain_Cerebellar_Hemisphere	0.00184848
ENSG00000157637	17	SLC38A10	79218800	rs2271089	17	79210707	A	G	0.387674	-0.5651	0.1553	0.0002733	0.384365	0.0657278	4.98032e-09	-1.47022	0.475877	0.00200501	NA	NA	Brain_Cerebellar_Hemisphere	0.00216868
ENSG00000156171	1	DRAM2	111659955	rs7525669	1	111544275	T	G	0.55666	-0.5288	0.15	0.000421697	-0.44506	0.0645499	5.39317e-12	1.18815	0.378533	0.0016962	NA	NA	Brain_Cerebellum	0.00209237
ENSG00000232450	1	RP4-730K3.3	114241506	rs6704054	1	114216831	C	T	0.467197	0.6164	0.1555	7.37802e-05	-0.485502	0.0619436	4.58494e-15	-1.26961	0.35892	0.000404207	NA	NA	Brain_Cerebellum	0.00184848
ENSG00000135862	1	LAMC1	182992595	rs10911262	1	183114956	G	A	0.555666	-0.5406	0.151	0.000343202	-0.711414	0.0717441	3.54715e-23	0.759895	0.225664	0.000758868	NA	NA	Brain_Cerebellum	0.00184848
ENSG00000113643	5	RARS	167913450	rs4976561	5	167958419	G	C	0.345924	-0.554	0.1517	0.000260898	-0.265015	0.0441724	1.9785e-09	2.09045	0.670128	0.00181172	NA	NA	Brain_Cerebellum	0.00213381
ENSG00000188573	5	FBLL1	167956121	rs4976561	5	167958419	G	C	0.345924	-0.554	0.1517	0.000260898	0.263475	0.0468834	1.9118e-08	-2.10267	0.686657	0.00219731	NA	NA	Brain_Cerebellum	0.00232915
ENSG00000146221	6	TCTE1	44246480	rs1044690	6	44245241	C	G	0.237575	0.6338	0.1745	0.000280298	0.488671	0.0637193	1.73187e-14	1.29699	0.395114	0.00102867	0.147108	3	Brain_Cerebellum	0.00184848
ENSG00000164849	7	GPR146	1084212	rs12701970	7	1121958	C	T	0.600398	-0.5611	0.157	0.000351998	-0.53636	0.0824342	7.69119e-11	1.04613	0.333964	0.00173354	NA	NA	Brain_Cerebellum	0.00209237
ENSG00000229043	7	AC091729.9	1200010	rs4724424	7	1154206	C	T	0.610338	-0.5695	0.1579	0.000311301	-1.10261	0.0863209	2.30903e-37	0.516502	0.148805	0.000518527	NA	NA	Brain_Cerebellum	0.00184848
ENSG00000111077	12	TENC1	53440753	rs12368925	12	53439139	A	T	0.637177	-0.5487	0.1533	0.000343898	0.818642	0.0535097	7.77215e-53	-0.670256	0.192318	0.000491866	0.0333775	5	Brain_Cerebellum	0.00184848
ENSG00000270020	16	RP11-463O9.9	86553989	rs9936217	16	86557645	G	C	0.719682	-0.6856	0.1858	0.000224399	-0.860619	0.0928104	1.81196e-20	0.796636	0.232357	0.000606912	0.307754	3	Brain_Cerebellum	0.00184848
ENSG00000141068	17	KSR1	25783670	rs188914	17	25683677	C	A	0.686879	-0.6054	0.164	0.000222998	-0.560953	0.0698712	9.87615e-16	1.07923	0.321784	0.000796776	NA	NA	Brain_Cerebellum	0.00184848
ENSG00000157637	17	SLC38A10	79218800	rs11655759	17	79205736	A	G	0.385686	-0.566	0.1552	0.000266299	0.364949	0.0619986	3.94678e-09	-1.5509	0.500267	0.00193426	NA	NA	Brain_Cerebellum	0.00213575
ENSG00000213996	19	TM6SF2	19375173	rs6511036	19	19582651	G	A	0.151093	0.7608	0.2127	0.0003474	0.642074	0.0967624	3.23238e-11	1.18491	0.376334	0.00164075	0.297656	3	Brain_Cerebellum	0.00209237
ENSG00000156171	1	DRAM2	111659955	rs7525669	1	111544275	T	G	0.55666	-0.5288	0.15	0.000421697	-0.379382	0.0580728	6.45201e-11	1.39385	0.449274	0.00191933	NA	NA	Brain_Cortex	0.00213575
ENSG00000163002	2	NUP35	183982241	rs7597557	2	184038754	A	G	0.0974155	0.7551	0.2154	0.0004548	-0.623699	0.106308	4.4404e-09	-1.21068	0.402314	0.00261856	NA	NA	Brain_Cortex	0.00266892
ENSG00000229043	7	AC091729.9	1200010	rs4724424	7	1154206	C	T	0.610338	-0.5695	0.1579	0.000311301	-0.948326	0.0880621	4.83074e-27	0.600532	0.175594	0.000626221	NA	NA	Brain_Cortex	0.00184848
ENSG00000183346	10	C10orf107	63422719	rs73285824	10	63366163	G	A	0.0775348	0.9054	0.2592	0.000477101	0.975436	0.124964	5.91547e-15	0.9282	0.291121	0.00143077	NA	NA	Brain_Cortex	0.00209237
ENSG00000111077	12	TENC1	53440753	rs12368925	12	53439139	A	T	0.637177	-0.5487	0.1533	0.000343898	0.257823	0.0304769	2.68225e-17	-2.1282	0.645624	0.00097949	0.0159509	5	Brain_Cortex	0.00184848
ENSG00000270020	16	RP11-463O9.9	86553989	rs9936217	16	86557645	G	C	0.719682	-0.6856	0.1858	0.000224399	-0.848681	0.0940568	1.82894e-19	0.807842	0.236527	0.000636823	0.257714	3	Brain_Cortex	0.00184848
ENSG00000156171	1	DRAM2	111659955	rs7525669	1	111544275	T	G	0.55666	-0.5288	0.15	0.000421697	-0.354256	0.0519305	8.99449e-12	1.49271	0.476621	0.00173706	NA	NA	Brain_Frontal_Cortex_BA9	0.00209237
ENSG00000229043	7	AC091729.9	1200010	rs4724424	7	1154206	C	T	0.610338	-0.5695	0.1579	0.000311301	-1.00495	0.0890687	1.59462e-29	0.566695	0.164955	0.000591556	NA	NA	Brain_Frontal_Cortex_BA9	0.00184848
ENSG00000183346	10	C10orf107	63422719	rs73285824	10	63366163	G	A	0.0775348	0.9054	0.2592	0.000477101	0.947257	0.126219	6.14955e-14	0.955812	0.301819	0.00154107	NA	NA	Brain_Frontal_Cortex_BA9	0.00209237
ENSG00000189129	10	PLAC9	81891438	rs61859978	10	81886241	A	C	0.16998	0.8481	0.2313	0.000245301	-0.585761	0.092251	2.15818e-10	-1.44786	0.455979	0.00149695	NA	NA	Brain_Frontal_Cortex_BA9	0.00209237
ENSG00000111077	12	TENC1	53440753	rs6580927	12	53450000	T	C	0.349901	0.6508	0.1584	3.98703e-05	-0.280922	0.0424795	3.76316e-11	-2.31666	0.663818	0.000483204	0.299121	5	Brain_Frontal_Cortex_BA9	0.00184848
ENSG00000270020	16	RP11-463O9.9	86553989	rs9936217	16	86557645	G	C	0.719682	-0.6856	0.1858	0.000224399	-0.77045	0.0994284	9.27704e-15	0.88987	0.267105	0.000863697	0.64145	3	Brain_Frontal_Cortex_BA9	0.00184848
ENSG00000229043	7	AC091729.9	1200010	rs4724424	7	1154206	C	T	0.610338	-0.5695	0.1579	0.000311301	-1.10893	0.102248	2.09386e-27	0.513558	0.150057	0.000620642	NA	NA	Brain_Hippocampus	0.00184848
ENSG00000257337	12	RP11-983P16.4	53408380	rs11170386	12	53448320	T	C	0.277336	0.6799	0.169	5.73403e-05	0.231198	0.0409027	1.58227e-08	2.94077	0.897221	0.00104678	0.775327	5	Brain_Hippocampus	0.00184848
ENSG00000111077	12	TENC1	53440753	rs12368925	12	53439139	A	T	0.637177	-0.5487	0.1533	0.000343898	0.361343	0.0410959	1.46047e-18	-1.5185	0.458055	0.000916072	0.0631698	5	Brain_Hippocampus	0.00184848
ENSG00000270020	16	RP11-463O9.9	86553989	rs9926723	16	86560945	A	C	0.720676	-0.6846	0.1856	0.0002249	-0.83629	0.0981817	1.62648e-17	0.818616	0.241848	0.00071222	0.412367	3	Brain_Hippocampus	0.00184848
ENSG00000229043	7	AC091729.9	1200010	rs4724424	7	1154206	C	T	0.610338	-0.5695	0.1579	0.000311301	-1.02507	0.0985249	2.37299e-25	0.555572	0.163031	0.000654985	NA	NA	Brain_Hypothalamus	0.00184848
ENSG00000183346	10	C10orf107	63422719	rs2393831	10	63466754	G	A	0.218688	0.6499	0.1723	0.000161599	0.40801	0.0631966	1.07363e-10	1.59285	0.489082	0.00112666	NA	NA	Brain_Hypothalamus	0.00186604
ENSG00000111077	12	TENC1	53440753	rs12368925	12	53439139	A	T	0.637177	-0.5487	0.1533	0.000343898	0.237452	0.0382785	5.53031e-10	-2.31078	0.745365	0.00193388	0.0828914	4	Brain_Hypothalamus	0.00213575
ENSG00000270020	16	RP11-463O9.9	86553989	rs9926723	16	86560945	A	C	0.720676	-0.6846	0.1856	0.0002249	-0.818981	0.10299	1.83509e-15	0.835917	0.249816	0.000819499	0.983964	3	Brain_Hypothalamus	0.00184848
ENSG00000229043	7	AC091729.9	1200010	rs4724424	7	1154206	C	T	0.610338	-0.5695	0.1579	0.000311301	-1.10171	0.127707	6.30459e-18	0.516924	0.155344	0.000875964	NA	NA	Brain_Amygdala	0.00189728
ENSG00000111077	12	TENC1	53440753	rs6580927	12	53450000	T	C	0.349901	0.6508	0.1584	3.98703e-05	-0.389344	0.0525648	1.29249e-13	-1.67153	0.465236	0.000327064	0.150579	5	Brain_Amygdala	0.00189728
ENSG00000270020	16	RP11-463O9.9	86553989	rs9936217	16	86557645	G	C	0.719682	-0.6856	0.1858	0.000224399	-0.917703	0.11265	3.74577e-16	0.747083	0.222263	0.00077589	0.839401	4	Brain_Amygdala	0.00189728
ENSG00000229043	7	AC091729.9	1200010	rs4724424	7	1154206	C	T	0.610338	-0.5695	0.1579	0.000311301	-1.09613	0.100059	6.29654e-28	0.519555	0.151659	0.00061295	NA	NA	Brain_Anterior_cingulate_cortex_BA24	0.00189728
ENSG00000189129	10	PLAC9	81891438	rs61859978	10	81886241	A	C	0.16998	0.8481	0.2313	0.000245301	-0.764975	0.114771	2.64249e-11	-1.10866	0.345095	0.00131525	NA	NA	Brain_Anterior_cingulate_cortex_BA24	0.00218212
ENSG00000270020	16	RP11-463O9.9	86553989	rs9936217	16	86557645	G	C	0.719682	-0.6856	0.1858	0.000224399	-0.846728	0.118128	7.6153e-13	0.809705	0.246802	0.00103519	0.342874	3	Brain_Anterior_cingulate_cortex_BA24	0.00192503
ENSG00000229043	7	AC091729.9	1200010	rs4724424	7	1154206	C	T	0.610338	-0.5695	0.1579	0.000311301	-1.15711	0.0948251	3.01166e-34	0.492174	0.142297	0.000542601	NA	NA	Brain_Caudate_basal_ganglia	0.00189728
ENSG00000183346	10	C10orf107	63422719	rs73285824	10	63366163	G	A	0.0775348	0.9054	0.2592	0.000477101	0.443561	0.0786874	1.73038e-08	2.04121	0.68746	0.00298575	NA	NA	Brain_Caudate_basal_ganglia	0.00298575
ENSG00000111077	12	TENC1	53440753	rs12368925	12	53439139	A	T	0.637177	-0.5487	0.1533	0.000343898	0.269898	0.0336543	1.05995e-15	-2.03299	0.621995	0.00108118	0.0266484	5	Brain_Caudate_basal_ganglia	0.00192503
ENSG00000270020	16	RP11-463O9.9	86553989	rs9936217	16	86557645	G	C	0.719682	-0.6856	0.1858	0.000224399	-0.801777	0.0969117	1.30328e-16	0.855101	0.25374	0.000751709	0.793639	3	Brain_Caudate_basal_ganglia	0.00189728
ENSG00000156171	1	DRAM2	111659955	rs7525669	1	111544275	T	G	0.55666	-0.5288	0.15	0.000421697	-0.470519	0.0639842	1.92824e-13	1.12387	0.353537	0.00147827	NA	NA	Brain_Cerebellar_Hemisphere	0.0021863
ENSG00000135862	1	LAMC1	182992595	rs10911262	1	183114956	G	A	0.555666	-0.5406	0.151	0.000343202	-0.482893	0.0706192	8.03149e-12	1.1195	0.352965	0.00151543	NA	NA	Brain_Cerebellar_Hemisphere	0.0021863
ENSG00000164849	7	GPR146	1084212	rs12701970	7	1121958	C	T	0.600398	-0.5611	0.157	0.000351998	-0.617146	0.0907712	1.05409e-11	0.909185	0.287402	0.00155907	NA	NA	Brain_Cerebellar_Hemisphere	0.0021863
ENSG00000229043	7	AC091729.9	1200010	rs4724424	7	1154206	C	T	0.610338	-0.5695	0.1579	0.000311301	-1.12547	0.0976057	9.22956e-31	0.506011	0.147	0.000576894	NA	NA	Brain_Cerebellar_Hemisphere	0.00189728
ENSG00000111077	12	TENC1	53440753	rs12368925	12	53439139	A	T	0.637177	-0.5487	0.1533	0.000343898	0.768	0.0669622	1.88496e-30	-0.714453	0.209104	0.000633758	0.0142492	5	Brain_Cerebellar_Hemisphere	0.00189728
ENSG00000198542	13	ITGBL1	102104966	rs72657124	13	102126828	G	C	0.394632	-0.5384	0.1513	0.000373302	-0.616144	0.0931824	3.78554e-11	0.873822	0.278861	0.00172715	NA	NA	Brain_Cerebellar_Hemisphere	0.0021863
ENSG00000167981	16	ZNF597	3486104	rs57077984	16	3491490	A	C	0.214712	0.6914	0.1923	0.000324198	0.458455	0.0832128	3.60004e-08	1.50811	0.500869	0.00260402	NA	NA	Brain_Cerebellar_Hemisphere	0.00270208
ENSG00000270020	16	RP11-463O9.9	86553989	rs9936217	16	86557645	G	C	0.719682	-0.6856	0.1858	0.000224399	-0.663125	0.0797234	8.95959e-17	1.03389	0.306522	0.000743593	0.503176	4	Brain_Cerebellar_Hemisphere	0.00189728
ENSG00000141068	17	KSR1	25783670	rs188914	17	25683677	C	A	0.686879	-0.6054	0.164	0.000222998	-0.530172	0.0599647	9.45245e-19	1.14189	0.335213	0.000658084	NA	NA	Brain_Cerebellar_Hemisphere	0.00189728
ENSG00000157637	17	SLC38A10	79218800	rs2271089	17	79210707	A	G	0.387674	-0.5651	0.1553	0.0002733	0.384365	0.0657278	4.98032e-09	-1.47022	0.475877	0.00200501	NA	NA	Brain_Cerebellar_Hemisphere	0.00222604
ENSG00000156171	1	DRAM2	111659955	rs7525669	1	111544275	T	G	0.55666	-0.5288	0.15	0.000421697	-0.44506	0.0645499	5.39317e-12	1.18815	0.378533	0.0016962	NA	NA	Brain_Cerebellum	0.0021863
ENSG00000232450	1	RP4-730K3.3	114241506	rs6704054	1	114216831	C	T	0.467197	0.6164	0.1555	7.37802e-05	-0.485502	0.0619436	4.58494e-15	-1.26961	0.35892	0.000404207	NA	NA	Brain_Cerebellum	0.00189728
ENSG00000135862	1	LAMC1	182992595	rs10911262	1	183114956	G	A	0.555666	-0.5406	0.151	0.000343202	-0.711414	0.0717441	3.54715e-23	0.759895	0.225664	0.000758868	NA	NA	Brain_Cerebellum	0.00189728
ENSG00000113643	5	RARS	167913450	rs4976561	5	167958419	G	C	0.345924	-0.554	0.1517	0.000260898	-0.265015	0.0441724	1.9785e-09	2.09045	0.670128	0.00181172	NA	NA	Brain_Cerebellum	0.00220426
ENSG00000188573	5	FBLL1	167956121	rs4976561	5	167958419	G	C	0.345924	-0.554	0.1517	0.000260898	0.263475	0.0468834	1.9118e-08	-2.10267	0.686657	0.00219731	NA	NA	Brain_Cerebellum	0.00235888
ENSG00000146221	6	TCTE1	44246480	rs1044690	6	44245241	C	G	0.237575	0.6338	0.1745	0.000280298	0.488671	0.0637193	1.73187e-14	1.29699	0.395114	0.00102867	0.147108	3	Brain_Cerebellum	0.00192503
ENSG00000164849	7	GPR146	1084212	rs12701970	7	1121958	C	T	0.600398	-0.5611	0.157	0.000351998	-0.53636	0.0824342	7.69119e-11	1.04613	0.333964	0.00173354	NA	NA	Brain_Cerebellum	0.0021863
ENSG00000229043	7	AC091729.9	1200010	rs4724424	7	1154206	C	T	0.610338	-0.5695	0.1579	0.000311301	-1.10261	0.0863209	2.30903e-37	0.516502	0.148805	0.000518527	NA	NA	Brain_Cerebellum	0.00189728
ENSG00000111077	12	TENC1	53440753	rs12368925	12	53439139	A	T	0.637177	-0.5487	0.1533	0.000343898	0.818642	0.0535097	7.77215e-53	-0.670256	0.192318	0.000491866	0.0333775	5	Brain_Cerebellum	0.00189728
ENSG00000270020	16	RP11-463O9.9	86553989	rs9936217	16	86557645	G	C	0.719682	-0.6856	0.1858	0.000224399	-0.860619	0.0928104	1.81196e-20	0.796636	0.232357	0.000606912	0.307754	3	Brain_Cerebellum	0.00189728
ENSG00000141068	17	KSR1	25783670	rs188914	17	25683677	C	A	0.686879	-0.6054	0.164	0.000222998	-0.560953	0.0698712	9.87615e-16	1.07923	0.321784	0.000796776	NA	NA	Brain_Cerebellum	0.00189728
ENSG00000157637	17	SLC38A10	79218800	rs11655759	17	79205736	A	G	0.385686	-0.566	0.1552	0.000266299	0.364949	0.0619986	3.94678e-09	-1.5509	0.500267	0.00193426	NA	NA	Brain_Cerebellum	0.00222604
ENSG00000213996	19	TM6SF2	19375173	rs6511036	19	19582651	G	A	0.151093	0.7608	0.2127	0.0003474	0.642074	0.0967624	3.23238e-11	1.18491	0.376334	0.00164075	0.297656	3	Brain_Cerebellum	0.0021863
ENSG00000156171	1	DRAM2	111659955	rs7525669	1	111544275	T	G	0.55666	-0.5288	0.15	0.000421697	-0.379382	0.0580728	6.45201e-11	1.39385	0.449274	0.00191933	NA	NA	Brain_Cortex	0.00222604
ENSG00000163002	2	NUP35	183982241	rs7597557	2	184038754	A	G	0.0974155	0.7551	0.2154	0.0004548	-0.623699	0.106308	4.4404e-09	-1.21068	0.402314	0.00261856	NA	NA	Brain_Cortex	0.00270208
ENSG00000229043	7	AC091729.9	1200010	rs4724424	7	1154206	C	T	0.610338	-0.5695	0.1579	0.000311301	-0.948326	0.0880621	4.83074e-27	0.600532	0.175594	0.000626221	NA	NA	Brain_Cortex	0.00189728
ENSG00000183346	10	C10orf107	63422719	rs73285824	10	63366163	G	A	0.0775348	0.9054	0.2592	0.000477101	0.975436	0.124964	5.91547e-15	0.9282	0.291121	0.00143077	NA	NA	Brain_Cortex	0.0021863
ENSG00000111077	12	TENC1	53440753	rs12368925	12	53439139	A	T	0.637177	-0.5487	0.1533	0.000343898	0.257823	0.0304769	2.68225e-17	-2.1282	0.645624	0.00097949	0.0159509	5	Brain_Cortex	0.00192503
ENSG00000270020	16	RP11-463O9.9	86553989	rs9936217	16	86557645	G	C	0.719682	-0.6856	0.1858	0.000224399	-0.848681	0.0940568	1.82894e-19	0.807842	0.236527	0.000636823	0.257714	3	Brain_Cortex	0.00189728
ENSG00000156171	1	DRAM2	111659955	rs7525669	1	111544275	T	G	0.55666	-0.5288	0.15	0.000421697	-0.354256	0.0519305	8.99449e-12	1.49271	0.476621	0.00173706	NA	NA	Brain_Frontal_Cortex_BA9	0.0021863
ENSG00000229043	7	AC091729.9	1200010	rs4724424	7	1154206	C	T	0.610338	-0.5695	0.1579	0.000311301	-1.00495	0.0890687	1.59462e-29	0.566695	0.164955	0.000591556	NA	NA	Brain_Frontal_Cortex_BA9	0.00189728
ENSG00000183346	10	C10orf107	63422719	rs73285824	10	63366163	G	A	0.0775348	0.9054	0.2592	0.000477101	0.947257	0.126219	6.14955e-14	0.955812	0.301819	0.00154107	NA	NA	Brain_Frontal_Cortex_BA9	0.0021863
ENSG00000189129	10	PLAC9	81891438	rs61859978	10	81886241	A	C	0.16998	0.8481	0.2313	0.000245301	-0.585761	0.092251	2.15818e-10	-1.44786	0.455979	0.00149695	NA	NA	Brain_Frontal_Cortex_BA9	0.0021863
ENSG00000111077	12	TENC1	53440753	rs6580927	12	53450000	T	C	0.349901	0.6508	0.1584	3.98703e-05	-0.280922	0.0424795	3.76316e-11	-2.31666	0.663818	0.000483204	0.299121	5	Brain_Frontal_Cortex_BA9	0.00189728
ENSG00000270020	16	RP11-463O9.9	86553989	rs9936217	16	86557645	G	C	0.719682	-0.6856	0.1858	0.000224399	-0.77045	0.0994284	9.27704e-15	0.88987	0.267105	0.000863697	0.64145	3	Brain_Frontal_Cortex_BA9	0.00189728
ENSG00000229043	7	AC091729.9	1200010	rs4724424	7	1154206	C	T	0.610338	-0.5695	0.1579	0.000311301	-1.10893	0.102248	2.09386e-27	0.513558	0.150057	0.000620642	NA	NA	Brain_Hippocampus	0.00189728
ENSG00000257337	12	RP11-983P16.4	53408380	rs11170386	12	53448320	T	C	0.277336	0.6799	0.169	5.73403e-05	0.231198	0.0409027	1.58227e-08	2.94077	0.897221	0.00104678	0.775327	5	Brain_Hippocampus	0.00192503
ENSG00000111077	12	TENC1	53440753	rs12368925	12	53439139	A	T	0.637177	-0.5487	0.1533	0.000343898	0.361343	0.0410959	1.46047e-18	-1.5185	0.458055	0.000916072	0.0631698	5	Brain_Hippocampus	0.00191067
ENSG00000270020	16	RP11-463O9.9	86553989	rs9926723	16	86560945	A	C	0.720676	-0.6846	0.1856	0.0002249	-0.83629	0.0981817	1.62648e-17	0.818616	0.241848	0.00071222	0.412367	3	Brain_Hippocampus	0.00189728
ENSG00000229043	7	AC091729.9	1200010	rs4724424	7	1154206	C	T	0.610338	-0.5695	0.1579	0.000311301	-1.02507	0.0985249	2.37299e-25	0.555572	0.163031	0.000654985	NA	NA	Brain_Hypothalamus	0.00189728
ENSG00000183346	10	C10orf107	63422719	rs2393831	10	63466754	G	A	0.218688	0.6499	0.1723	0.000161599	0.40801	0.0631966	1.07363e-10	1.59285	0.489082	0.00112666	NA	NA	Brain_Hypothalamus	0.00195825
ENSG00000111077	12	TENC1	53440753	rs12368925	12	53439139	A	T	0.637177	-0.5487	0.1533	0.000343898	0.237452	0.0382785	5.53031e-10	-2.31078	0.745365	0.00193388	0.0828914	4	Brain_Hypothalamus	0.00222604
ENSG00000270020	16	RP11-463O9.9	86553989	rs9926723	16	86560945	A	C	0.720676	-0.6846	0.1856	0.0002249	-0.818981	0.10299	1.83509e-15	0.835917	0.249816	0.000819499	0.983964	3	Brain_Hypothalamus	0.00189728
ENSG00000229043	7	AC091729.9	1200010	rs4285396	7	1123738	C	T	0.600398	-0.5598	0.1569	0.000359799	-1.07258	0.0922218	2.88616e-31	0.521919	0.153011	0.000647287	NA	NA	Brain_Nucleus_accumbens_basal_ganglia	0.00189728
ENSG00000183346	10	C10orf107	63422719	rs73285824	10	63366163	G	A	0.0775348	0.9054	0.2592	0.000477101	0.757534	0.0999207	3.41964e-14	1.19519	0.376734	0.00151126	NA	NA	Brain_Nucleus_accumbens_basal_ganglia	0.0021863
ENSG00000111077	12	TENC1	53440753	rs12368925	12	53439139	A	T	0.637177	-0.5487	0.1533	0.000343898	0.313684	0.0348259	2.11363e-19	-1.74921	0.52588	0.000880209	0.0342537	5	Brain_Nucleus_accumbens_basal_ganglia	0.00189728
ENSG00000167981	16	ZNF597	3486104	rs37832	16	3491909	C	G	0.210736	0.6949	0.1926	0.0003093	0.481791	0.0771179	4.17186e-10	1.44233	0.461634	0.00178171	0.500604	4	Brain_Nucleus_accumbens_basal_ganglia	0.00220426
ENSG00000270020	16	RP11-463O9.9	86553989	rs9936217	16	86557645	G	C	0.719682	-0.6856	0.1858	0.000224399	-0.868769	0.0953149	7.8872e-20	0.789163	0.230727	0.000625446	0.738395	3	Brain_Nucleus_accumbens_basal_ganglia	0.00189728
ENSG00000156171	1	DRAM2	111659955	rs7525669	1	111544275	T	G	0.55666	-0.5288	0.15	0.000421697	-0.402964	0.0629191	1.50883e-10	1.31228	0.424909	0.00201259	NA	NA	Brain_Putamen_basal_ganglia	0.00222604
ENSG00000229043	7	AC091729.9	1200010	rs4724424	7	1154206	C	T	0.610338	-0.5695	0.1579	0.000311301	-1.19702	0.0999172	4.51691e-33	0.475765	0.137759	0.000553163	NA	NA	Brain_Putamen_basal_ganglia	0.00189728
ENSG00000183346	10	C10orf107	63422719	rs73285824	10	63366163	G	A	0.0775348	0.9054	0.2592	0.000477101	0.84463	0.126412	2.36446e-11	1.07195	0.346287	0.00196447	NA	NA	Brain_Putamen_basal_ganglia	0.00222604
ENSG00000167994	11	RAB3IL1	61664773	rs2727258	11	61690183	A	G	0.454274	-0.5645	0.1611	0.000457099	-0.263056	0.0448445	4.46553e-09	2.14593	0.713362	0.00262805	NA	NA	Brain_Putamen_basal_ganglia	0.00270208
ENSG00000111077	12	TENC1	53440753	rs12368925	12	53439139	A	T	0.637177	-0.5487	0.1533	0.000343898	0.323978	0.0348137	1.32684e-20	-1.69363	0.506972	0.000835729	0.0928308	5	Brain_Putamen_basal_ganglia	0.00189728
ENSG00000270020	16	RP11-463O9.9	86553989	rs9926723	16	86560945	A	C	0.720676	-0.6846	0.1856	0.0002249	-0.891885	0.10456	1.46461e-17	0.767588	0.226722	0.00071025	0.295413	3	Brain_Putamen_basal_ganglia	0.00189728
ENSG00000103248	16	MTHFSD	86563782	rs9926723	16	86560945	A	C	0.720676	-0.6846	0.1856	0.0002249	0.360437	0.0651188	3.11113e-08	-1.89936	0.618794	0.00214448	0.91618	3	Brain_Putamen_basal_ganglia	0.00233653
ENSG00000163002	2	NUP35	183982241	rs7597557	2	184038754	A	G	0.0974155	0.7551	0.2154	0.0004548	-0.670723	0.117953	1.29791e-08	-1.1258	0.377269	0.00284437	NA	NA	Brain_Spinal_cord_cervical_c-1	0.00288387
ENSG00000229043	7	AC091729.9	1200010	rs4724424	7	1154206	C	T	0.610338	-0.5695	0.1579	0.000311301	-0.970042	0.100371	4.26524e-22	0.587088	0.173742	0.000727296	NA	NA	Brain_Spinal_cord_cervical_c-1	0.00189728
ENSG00000167994	11	RAB3IL1	61664773	rs2727258	11	61690183	A	G	0.454274	-0.5645	0.1611	0.000457099	-0.705101	0.0994058	1.31086e-12	0.800595	0.254836	0.00168025	NA	NA	Brain_Spinal_cord_cervical_c-1	0.0021863
ENSG00000111077	12	TENC1	53440753	rs12368925	12	53439139	A	T	0.637177	-0.5487	0.1533	0.000343898	0.546196	0.0760959	7.08777e-13	-1.00458	0.313629	0.00135958	0.0312314	5	Brain_Spinal_cord_cervical_c-1	0.0021863
ENSG00000270020	16	RP11-463O9.9	86553989	rs9936217	16	86557645	G	C	0.719682	-0.6856	0.1858	0.000224399	-0.780546	0.117734	3.36246e-11	0.878359	0.272425	0.00126313	NA	NA	Brain_Spinal_cord_cervical_c-1	0.00214438
ENSG00000229043	7	AC091729.9	1200010	rs4724424	7	1154206	C	T	0.610338	-0.5695	0.1579	0.000311301	-1.09624	0.127698	9.11249e-18	0.519503	0.156234	0.000883667	NA	NA	Brain_Substantia_nigra	0.00189728
ENSG00000111077	12	TENC1	53440753	rs12369033	12	53442956	C	G	0.723658	-0.6718	0.1677	6.20297e-05	0.492065	0.0816789	1.69755e-09	-1.36527	0.409278	0.000850571	0.174782	5	Brain_Substantia_nigra	0.00189728
ENSG00000270020	16	RP11-463O9.9	86553989	rs9926723	16	86560945	A	C	0.720676	-0.6846	0.1856	0.0002249	-0.850407	0.119833	1.2788e-12	0.805026	0.245969	0.00106458	NA	NA	Brain_Substantia_nigra	0.00192503

## Sheet: coronary artery
probeID	ProbeChr	Gene	Probe_bp	topSNP	topSNP_chr	topSNP_bp	A1	A2	Freq	b_GWAS	se_GWAS	p_GWAS	b_eQTL	se_eQTL	p_eQTL	b_SMR	se_SMR	p_SMR	p_HEIDI	nsnp_HEIDI	tissue	FDR
ENSG00000156171	1	DRAM2	111659955	rs7525669	1	111544275	T	G	0.55666	-0.5288	0.15	0.000421697	-0.269024	0.0463412	6.42568e-09	1.96562	0.652327	0.00258465	NA	NA	Artery_Coronary	0.00269458
ENSG00000188573	5	FBLL1	167956121	rs4976562	5	167965753	T	C	0.342942	-0.5316	0.1518	0.000460098	0.673997	0.0810041	8.75678e-17	-0.788728	0.244359	0.00124772	NA	NA	Artery_Coronary	0.00217419
ENSG00000229043	7	AC091729.9	1200010	rs4724424	7	1154206	C	T	0.610338	-0.5695	0.1579	0.000311301	-0.86491	0.0794073	1.25743e-27	0.65845	0.192311	0.000617332	NA	NA	Artery_Coronary	0.00195114
ENSG00000122870	10	BICC1	60272900	rs10740741	10	60382605	G	A	0.563618	0.5309	0.1505	0.000418504	0.517265	0.0791719	6.42747e-11	1.02636	0.330654	0.00190905	NA	NA	Artery_Coronary	0.00223314
ENSG00000183346	10	C10orf107	63422719	rs73285824	10	63366163	G	A	0.0775348	0.9054	0.2592	0.000477101	0.928177	0.113137	2.32557e-16	0.975461	0.303516	0.00130959	NA	NA	Artery_Coronary	0.00217419
ENSG00000242600	10	MBL1P	81664654	rs28538009	10	81887759	A	G	0.166998	0.8618	0.2308	0.0001883	0.472797	0.0850181	2.68025e-08	1.82277	0.58799	0.00193518	NA	NA	Artery_Coronary	0.00223314
ENSG00000257337	12	RP11-983P16.4	53408380	rs11170386	12	53448320	T	C	0.277336	0.6799	0.169	5.73403e-05	0.225215	0.0382121	3.7738e-09	3.01889	0.908545	0.00089126	0.622352	5	Artery_Coronary	0.00195114
ENSG00000270020	16	RP11-463O9.9	86553989	rs9926723	16	86560945	A	C	0.720676	-0.6846	0.1856	0.0002249	-0.767774	0.0900906	1.56495e-17	0.891669	0.263409	0.000711493	0.386446	3	Artery_Coronary	0.00195114
